# Supplementary material for: A chromosome-level genome assembly of the Asian arowana, Scleropages formosus
Source: Sci Data. 2016 Dec 6;3:160105. doi: 10.1038/sdata.2016.105 (PMC5139669; doi:10.1038/sdata.2016.105)
Supplement: Supplementary file 1 [file sdata2016105-isa1.zip]

Archive with 4 entries (4 files):
- i_Investigation.txt
- s_study_Shi.txt
- a_genome_Shi.txt
- a_chromosome_Shi.txt
