# Supplementary material for: A chromosome-level genome assembly of the Asian arowana, Scleropages formosus
Source: Sci Data. 2016 Dec 6;3:160105. doi: 10.1038/sdata.2016.105 (PMC5139669; doi:10.1038/sdata.2016.105)
Supplement: Supplementary file 1 [file sdata2016105-isa1.zip › i_Investigation.txt]

# Investigation File generated for Scientific Data with Investigation File Authoring Tool version 0.1.0 on 01/11/2016 - This metadata file is CC0
ONTOLOGY SOURCE REFERENCE
Term Source Name	PATO	OBI	NCBITAXON	ERO	NCIT
Term Source File	http://data.bioontology.org/ontologies/PATO	http://data.bioontology.org/ontologies/OBI	http://data.bioontology.org/ontologies/NCBITAXON	http://data.bioontology.org/ontologies/ERO	http://data.bioontology.org/ontologies/NCIT
Term Source Version	unknown	2014-08-18	2016AA		16.05e
Term Source Description	Phenotypic Quality Ontology	Ontology for Biomedical Investigations	National Center for Biotechnology Information (NCBI) Organismal Classification	Eagle-I Research Resource Ontology	National Cancer Institute Thesaurus
INVESTIGATION
Investigation Identifier
Investigation Title
Investigation Description
Investigation Submission Date
Investigation Public Release Date
INVESTIGATION PUBLICATIONS
Investigation PubMed ID
Investigation Publication DOI
Investigation Publication Author List
Investigation Publication Title
Investigation Publication Status
Investigation Publication Status Term Accession Number
Investigation Publication Status Term Source REF
INVESTIGATION CONTACTS
Investigation Person Last Name
Investigation Person Mid Initials
Investigation Person First Name
Investigation Person Address
Investigation Person Phone
Investigation Person Fax
Investigation Person Email
Investigation Person Affiliation
Investigation Person Roles
Investigation Person Roles Term Accession Number
Investigation Person Roles Term Source REF
STUDY
Study Identifier	10.1038/sdata.2016.105
Study Title	A chromosome-level genome assembly of the Asian arowana, Scleropages formosus
Study Submission Date	25/05/2016
Study Public Release Date	06/12/2016
Study Description	http://www.nature.com/articles/sdata2016105#abstract
Study File Name	s_study_Shi.txt
Comment[Subject Keywords]	//;//;///;//
Comment[Manuscript Licence]	CC BY-4.0
Comment[Experimental Metadata Licence]	CC0
Comment[Supplementary Information File Name]	
Comment[Supplementary Information File Type]	x-zip-compressed
Comment[Supplementary Information File URL]	http://www.nature.com/articles/sdata2016105#supplementary-information
Comment[Data Repository]	NCBI Assembly;NCBI Assembly;NCBI Assembly;Dryad Digital Repository;NCBI Sequence Read Archive;NCBI Sequence Read Archive;NCBI Sequence Read Archive;NCBI Sequence Read Archive;NCBI Sequence Read Archive;NCBI Sequence Read Archive
Comment[Data Record Accession]	GCA_001624265.1;GCA_001624255.1;GCA_001624245.1;doi:10.5061/dryad.9rp2b;SRX1728941;SRX1728942;SRX1728943;SRX1728944;SRX1728945;SRX1728946
Comment[Data Record URI]	https://www.ncbi.nlm.nih.gov/assembly/GCA_001624265.1;https://www.ncbi.nlm.nih.gov/assembly/GCA_001624255.1;https://www.ncbi.nlm.nih.gov/assembly/GCA_001624245.1;http://dx.doi.org/10.5061/dryad.9rp2b;http://www.ncbi.nlm.nih.gov/sra/?term=SRX1728941;http://www.ncbi.nlm.nih.gov/sra/?term=SRX1728942;http://www.ncbi.nlm.nih.gov/sra/?term=SRX1728943;http://www.ncbi.nlm.nih.gov/sra/?term=SRX1728944;http://www.ncbi.nlm.nih.gov/sra/?term=SRX1728945;http://www.ncbi.nlm.nih.gov/sra/?term=SRX1728946
STUDY DESIGN DESCRIPTORS
Study Design Type	individual genetic characteristics comparison design	strain comparison design
Study Design Type Term Accession Number	OBI:0001448	OBI:0001464
Study Design Type Term Source REF	OBI	OBI
STUDY PUBLICATIONS
Study PubMed ID	""
Study Publication DOI	doi:10.1038/srep24501
Study Publication Author List	""
Study Publication Title	""
Study Publication Status	published
Study Publication Status Term Accession Number	
Study Publication Status Term Source REF	
STUDY FACTORS
Study Factor Name	variety	tissue
Study Factor Type	subspecies	tissue
Study Factor Type Term Accession Number	NCBITaxon:subspecies	UBERON:0000479
Study Factor Type Term Source REF	NCBITAXON	OBI
STUDY ASSAYS
Study Assay Measurement Type	genome assembly	chromosome-level assembly
Study Assay Measurement Type Term Accession Number	ERO:0000609	""
Study Assay Measurement Type Term Source REF	ERO	""
Study Assay Technology Type	whole genome sequencing	restriction site-associated DNA sequencing
Study Assay Technology Type Term Accession Number	ERO:0002016	""
Study Assay Technology Type Term Source REF	ERO	""
Study Assay Technology Platform	""	""
Study Assay File Name	a_genome_Shi.txt	a_chromosome_Shi.txt
STUDY PROTOCOLS
Study Protocol Name	Fish sample preparation	Library construction, sequencing and genome assembly	Analysis of repetitive sequences in the draft assembly	Genome Annotation	RAD sequencing, genetic map construction, and chromosome-level assembly
Study Protocol Type	sample preparation for assay	genome assembly	Repetitive Sequence	sequence annotation	genome assembly
Study Protocol Type Term Accession Number	OBI:0000073	ERO:0000609	NCIT:C13298	OBI:0001944	ERO:0000609
Study Protocol Type Term Source REF	OBI	ERO	NCIT	OBI	ERO
Study Protocol Description					
Study Protocol URI	""	""	""	""	""
Study Protocol Version					
Study Protocol Parameters Name	""	instrument	""	""	instrument
Study Protocol Parameters Name Term Accession Number	""	""	""	""	""
Study Protocol Parameters Name Term Source REF	""	""	""	""	""
Study Protocol Components Name	""	""	""	""	""
Study Protocol Components Type	""	""	""	""	""
Study Protocol Components Type Term Accession Number	""	""	""	""	""
Study Protocol Components Type Term Source REF	""	""	""	""	""
STUDY CONTACTS
Study Person Last Name	Li	Bian	Hu	Mu	Shen	Ravi	Kuznetsova	Sun	You	Qiu	Zhang	Yu	Huang	Xu	Gu	Xu	Orbán	Venkatesh	Shi
Study Person First Name	Jia	Chao	Yinchang	Xidong	Xueyan	Vydianathan	Inna S.	Ying	Xinxin	Ying	Xinhui	Hui	Yu	Pao	Ruobo	Junmin	László	Byrappa	Qiong
Study Person Mid Initials																			
Study Person Email	""	""	""	""	""	""	""	""	""	""	""	""	""	""	""	""	laszlo@tll.org.sg	mcbbv@imcb.a-star.edu.sg	shiqiong@genomics.cn
Study Person Phone																			
Study Person Fax																			
Study Person Address																			
Study Person Affiliation	Shenzhen Key Lab of Marine Genomics, Guangdong Provincial Key Lab of Molecular Breeding in Marine Economic Animals, BGI, Shenzhen 518083, China	Shenzhen Key Lab of Marine Genomics, Guangdong Provincial Key Lab of Molecular Breeding in Marine Economic Animals, BGI, Shenzhen 518083, China	Key Laboratory of Tropical & Subtropical Fishery Resource Application & Cultivation, Ministry of Agriculture, Pearl River Fisheries Research Institute, Chinese Academy of Fishery Sciences, Guangzhou 510380, China	Key Laboratory of Tropical & Subtropical Fishery Resource Application & Cultivation, Ministry of Agriculture, Pearl River Fisheries Research Institute, Chinese Academy of Fishery Sciences, Guangzhou 510380, China	Reproductive Genomics Group, Temasek Life Sciences Laboratory, Singapore 117604, Singapore	Institute of Molecular and Cell Biology, A*STAR, Biopolis, Singapore 138673, Singapore	Reproductive Genomics Group, Temasek Life Sciences Laboratory, Singapore 117604, Singapore	Shenzhen Key Lab of Marine Genomics, Guangdong Provincial Key Lab of Molecular Breeding in Marine Economic Animals, BGI, Shenzhen 518083, China	Shenzhen Key Lab of Marine Genomics, Guangdong Provincial Key Lab of Molecular Breeding in Marine Economic Animals, BGI, Shenzhen 518083, China	Shenzhen Key Lab of Marine Genomics, Guangdong Provincial Key Lab of Molecular Breeding in Marine Economic Animals, BGI, Shenzhen 518083, China	Shenzhen Key Lab of Marine Genomics, Guangdong Provincial Key Lab of Molecular Breeding in Marine Economic Animals, BGI, Shenzhen 518083, China	Shenzhen Key Lab of Marine Genomics, Guangdong Provincial Key Lab of Molecular Breeding in Marine Economic Animals, BGI, Shenzhen 518083, China	Shenzhen Key Lab of Marine Genomics, Guangdong Provincial Key Lab of Molecular Breeding in Marine Economic Animals, BGI, Shenzhen 518083, China	Freshwater Fisheries Research Center, Chinese Academy of Fishery Sciences, Wuxi 214081, China	Freshwater Fisheries Research Center, Chinese Academy of Fishery Sciences, Wuxi 214081, China	Shenzhen Key Lab of Marine Genomics, Guangdong Provincial Key Lab of Molecular Breeding in Marine Economic Animals, BGI, Shenzhen 518083, China	Reproductive Genomics Group, Temasek Life Sciences Laboratory, Singapore 117604, Singapore	Institute of Molecular and Cell Biology, A*STAR, Biopolis, Singapore 138673, Singapore	Shenzhen Key Lab of Marine Genomics, Guangdong Provincial Key Lab of Molecular Breeding in Marine Economic Animals, BGI, Shenzhen 518083, China
Study Person Roles																			
Study Person Roles Term Accession Number																			
Study Person Roles Term Source REF																			
Comment[Study Person ORCID]		0000-0001-9904-721X				0000-0003-0807-7697													
Comment[Funder]																			
Comment[FundRef ID]																			
Comment[Funder Term Source REF]																			
Comment[Grant Identifier]																			
