# Supplementary material for: A chromosome-level genome assembly of the Asian arowana, Scleropages formosus
Source: Sci Data. 2016 Dec 6;3:160105. doi: 10.1038/sdata.2016.105 (PMC5139669; doi:10.1038/sdata.2016.105)
Supplement: Supplementary file 1 [file sdata2016105-isa1.zip › s_study_Shi.txt]

Source Name	Characteristics[organism]	Term Source REF	Term Accession Number	Characteristics[sex]	Term Source REF	Term Accession Number	Protocol REF	Comment[protocol]	Sample Name	Factor Value[variety]	Factor Value[tissue]
Pearl River Fisheries Research Institute, Chinese Academy of Fishery Sciences, China	Scleropages formosus	NCBITAXON	NCBITaxon:113540	male	PATO	PATO:0000384	Fish sample preparation	Fish samples for Illumina genome sequencing	SAMN03894411	golden arowana	muscle, skin, liver
Pearl River Fisheries Research Institute, Chinese Academy of Fishery Sciences, China	Scleropages formosus	NCBITAXON	NCBITaxon:113540	male	PATO	PATO:0000384	Fish sample preparation	Fish samples for Illumina genome sequencing	SAMN03894452	red arowana	muscle, skin, liver
Pearl River Fisheries Research Institute, Chinese Academy of Fishery Sciences, China	Scleropages formosus	NCBITAXON	NCBITaxon:113540	male	PATO	PATO:0000384	Fish sample preparation	Fish samples for Illumina genome sequencing	SAMN03894453	green arowana	muscle, skin, liver
Qian Hu fish farm, Singapore	Scleropages formosus	NCBITAXON	NCBITaxon:113540				Fish sample preparation	Fish samples for RAD sequencing	SAMN05880608	hybrid	pooled scale and/or fin clip
