# Supplementary material for: A chromosome-level genome assembly of the Asian arowana, Scleropages formosus
Source: Sci Data. 2016 Dec 6;3:160105. doi: 10.1038/sdata.2016.105 (PMC5139669; doi:10.1038/sdata.2016.105)
Supplement: Supplementary file 1 [file sdata2016105-isa1.zip › a_genome_Shi.txt]

Sample Name	Protocol REF	Parameter Value[instrument]	Assay Name	Raw Data File	Comment[Data Repository]	Comment[Data Record Accession]	Comment[Data Record URI]	Protocol REF	Protocol REF	Derived Data File	Comment[Data Repository]	Comment[Data Record Accession]	Comment[Data Record URI]	Factor Value[variety]	Factor Value[tissue]
SAMN03894411	Library construction, sequencing and genome assembly	Illumina HiSeq2000	GCA_001624265.1	GCA_001624265.1	NCBI Assembly	GCA_001624265.1	https://www.ncbi.nlm.nih.gov/assembly/GCA_001624265.1	Analysis of repetitive sequences in the draft assembly	Genome Annotation	doi:10.5061/dryad.9rp2b	Dryad Digital Repository	doi:10.5061/dryad.9rp2b	http://dx.doi.org/10.5061/dryad.9rp2b	golden arowana	muscle, skin, liver
SAMN03894452	Library construction, sequencing and genome assembly	Illumina HiSeq2000	GCA_001624255.1	GCA_001624255.1	NCBI Assembly	GCA_001624255.1	https://www.ncbi.nlm.nih.gov/assembly/GCA_001624255.1	Analysis of repetitive sequences in the draft assembly	Genome Annotation	doi:10.5061/dryad.9rp2b	Dryad Digital Repository	doi:10.5061/dryad.9rp2b	http://dx.doi.org/10.5061/dryad.9rp2b	red arowana	muscle, skin, liver
SAMN03894453	Library construction, sequencing and genome assembly	Illumina HiSeq2000	GCA_001624245.1	GCA_001624245.1	NCBI Assembly	GCA_001624245.1	https://www.ncbi.nlm.nih.gov/assembly/GCA_001624245.1	Analysis of repetitive sequences in the draft assembly	Genome Annotation	doi:10.5061/dryad.9rp2b	Dryad Digital Repository	doi:10.5061/dryad.9rp2b	http://dx.doi.org/10.5061/dryad.9rp2b	green arowana	muscle, skin, liver
