# Supplementary material for: A chromosome-level genome assembly of the Asian arowana, Scleropages formosus
Source: Sci Data. 2016 Dec 6;3:160105. doi: 10.1038/sdata.2016.105 (PMC5139669; doi:10.1038/sdata.2016.105)
Supplement: Supplementary file 1 [file sdata2016105-isa1.zip › a_chromosome_Shi.txt]

Sample Name	Protocol REF	Parameter Value[instrument]	Assay Name	Raw Data File	Comment[Data Repository]	Comment[Data Record Accession]	Comment[Data Record URI]	Protocol REF	Derived Data File	Comment[Data Repository]	Comment[Data Record Accession]	Comment[Data Record URI]	Factor Value[variety]
SAMN05880608	RAD sequencing, genetic map construction, and chromosome-level assembly	Illumina HiSeq2000	SRX1728941	SRX1728941	NCBI Sequence Read Archive	SRX1728941	http://www.ncbi.nlm.nih.gov/sra/?term=SRX1728941	Genome Annotation	doi:10.5061/dryad.9rp2b	Dryad Digital Repository	doi:10.5061/dryad.9rp2b	http://dx.doi.org/10.5061/dryad.9rp2b	hybrid
SAMN05880608	RAD sequencing, genetic map construction, and chromosome-level assembly	Illumina HiSeq2000	SRX1728942	SRX1728942	NCBI Sequence Read Archive	SRX1728942	http://www.ncbi.nlm.nih.gov/sra/?term=SRX1728942	Genome Annotation	doi:10.5061/dryad.9rp2b	Dryad Digital Repository	doi:10.5061/dryad.9rp2b	http://dx.doi.org/10.5061/dryad.9rp2b	hybrid
SAMN05880608	RAD sequencing, genetic map construction, and chromosome-level assembly	Illumina HiSeq2000	SRX1728943	SRX1728943	NCBI Sequence Read Archive	SRX1728943	http://www.ncbi.nlm.nih.gov/sra/?term=SRX1728943	Genome Annotation	doi:10.5061/dryad.9rp2b	Dryad Digital Repository	doi:10.5061/dryad.9rp2b	http://dx.doi.org/10.5061/dryad.9rp2b	hybrid
SAMN05880608	RAD sequencing, genetic map construction, and chromosome-level assembly	Illumina HiSeq2000	SRX1728944	SRX1728944	NCBI Sequence Read Archive	SRX1728944	http://www.ncbi.nlm.nih.gov/sra/?term=SRX1728944	Genome Annotation	doi:10.5061/dryad.9rp2b	Dryad Digital Repository	doi:10.5061/dryad.9rp2b	http://dx.doi.org/10.5061/dryad.9rp2b	hybrid
SAMN05880608	RAD sequencing, genetic map construction, and chromosome-level assembly	Illumina HiSeq2000	SRX1728945	SRX1728945	NCBI Sequence Read Archive	SRX1728945	http://www.ncbi.nlm.nih.gov/sra/?term=SRX1728945	Genome Annotation	doi:10.5061/dryad.9rp2b	Dryad Digital Repository	doi:10.5061/dryad.9rp2b	http://dx.doi.org/10.5061/dryad.9rp2b	hybrid
SAMN05880608	RAD sequencing, genetic map construction, and chromosome-level assembly	Illumina HiSeq2000	SRX1728946	SRX1728946	NCBI Sequence Read Archive	SRX1728946	http://www.ncbi.nlm.nih.gov/sra/?term=SRX1728946	Genome Annotation	doi:10.5061/dryad.9rp2b	Dryad Digital Repository	doi:10.5061/dryad.9rp2b	http://dx.doi.org/10.5061/dryad.9rp2b	hybrid
